# Supplementary material for: Biodiversity Genomics Research Practices Require Harmonising to Meet Stakeholder Needs in Conservation
Source: Mol Ecol. 2025 Jun 26;34(23):e70001. doi: 10.1111/mec.70001 (PMC12684358; doi:10.1111/mec.70001)
Supplement: Supplementary file 1 — Appendix S1. [file MEC-34-e70001-s001.xlsx]

## Sheet: Dataset_stakeholders_workshop -
Category	Country	Name of mapped stakeholder	Country_status
Collaborate	Andorra	Hospital (providing resources)	Widening
Collaborate	Andorra	Research Centers from different countries downstream analyses and sequencing	Widening
Collaborate	Andorra	Museum Natural History	Widening
Involve	Andorra	Forest rangers	Widening
Involve	Andorra	Andorra and Spanish Natural Parks	Widening
Involve	Andorra	Private laboratory	Widening
Collaborate	Belgium	Natural history museum	Strengthening
Collaborate	Belgium	Africa museum	Strengthening
Collaborate	Belgium	INBO (eDNA monitoring)	Strengthening
Collaborate	Belgium	COPO	Strengthening
Consult	Belgium	Commercial partners	Strengthening
Inform	Belgium	Biodiversity platforms	Strengthening
Inform	Belgium	FNRS	Strengthening
Inform	Belgium	Commercial partners	Strengthening
Involve	Belgium	COPO	Strengthening
Collaborate	Croatia	University of Zagreb: cave biology	Widening
Collaborate	Croatia	Ruder Boskovic Institute	Widening
Collaborate	Croatia	Natural history museums	Widening
Collaborate	Croatia	AquariumPula	Widening
Collaborate	Croatia	Croatian bio speleological society	Widening
Collaborate	Croatia	Aquatica freshwater aquarium	Widening
Consult	Croatia	Croatian natural history museum	Widening
Consult	Croatia	National Park Krka exhibits	Widening
Consult	Croatia	The zoo in Zagreb	Widening
Inform	Croatia	Croatian Science Foundation	Widening
Inform	Croatia	State department for nature protection	Widening
Inform	Croatia	National and Nature Parks	Widening
Inform	Croatia	Local communities	Widening
Inform	Croatia	Zagreb ZOO	Widening
Inform	Croatia	Adris Foundation	Widening
Involve	Croatia	State department for nature protection	Widening
Involve	Croatia	Natural history museums	Widening
Involve	Croatia	National and Nature Parks	Widening
Involve	Croatia	Local communities	Widening
Involve	Croatia	Drinking water management agencies (Hrvatske vode)	Widening
Involve	Croatia	Krka National Park	Widening
Involve	Croatia	Aquatica freshwater aquarium	Widening
Involve	Croatia	AquariumPula	Widening
Involve	Croatia	Biom NGO	Widening
Involve	Croatia	Croatian bio speleological society	Widening
Involve	Croatia	Adris Foundation	Widening
Involve	Croatia	Zagreb ZOO	Widening
Collaborate	Estonia	National conservation units	Widening
Collaborate	Estonia	Tallin zoo	Widening
Collaborate	Estonia	Estonian University of Life Sciences	Widening
Consult	Estonia	Biobanks	Widening
Consult	Estonia	Tallin zoo	Widening
Inform	Estonia	Hunters/hunting agencies	Widening
Inform	Estonia	General public	Widening
Involve	Estonia	National environmental agency	Widening
Involve	Estonia	Estonian University of Life Sciences	Widening
Involve	Estonia	Tallin zoo	Widening
Involve	Estonia	Local species experts	Widening
Collaborate	FarOer	Faroe Marine Research Institute	Widening
Inform	FarOer	Faroese Research Council	Widening
Inform	FarOer	Ecology collegue at University	Widening
Inform	FarOer	Faroese Environmental Agency	Widening
Inform	FarOer	National History Museum	Widening
Inform	FarOer	Aquaculture Research Station	Widening
Inform	FarOer	National politicians	Widening
Inform	FarOer	National public	Widening
Involve	FarOer	Fish industry	Widening
Collaborate	Finland	Natural Resources Institute Finland	Strengthening
Collaborate	Finland	University of Oulu	Strengthening
Collaborate	Finland	University of Jyv√§skyl√§	Strengthening
Collaborate	Finland	Joint Genome Institute (USA)	Strengthening
Collaborate	Finland	Forest berry industry - Bumblebees	Strengthening
Collaborate	Finland	Universities	Strengthening
Consult	Finland	Farmers	Strengthening
Consult	Finland	Natural Resources Institute Finland	Strengthening
Consult	Finland	Finnish Environment Institute	Strengthening
Consult	Finland	Ecocentre	Strengthening
Consult	Finland	Finnish Food Safety Authority	Strengthening
Inform	Finland	Farmers	Strengthening
Inform	Finland	Forest Centre Finland	Strengthening
Inform	Finland	Hunting Associations, Finnish Hound Association	Strengthening
Inform	Finland	Academy of Finland	Strengthening
Inform	Finland	Schools	Strengthening
Inform	Finland	General public (eg researcher's night)	Strengthening
Involve	Finland	National Resources Institute	Strengthening
Involve	Finland	Biotech Companies	Strengthening
Involve	Finland	University	Strengthening
Collaborate	France	LPO	Strengthening
Collaborate	France	OFB	Strengthening
Collaborate	France	MNH Paris	Strengthening
Collaborate	France	CIRAD	Strengthening
Collaborate	France	GREGE	Strengthening
Collaborate	France	Genoscope	Strengthening
Consult	France	LPO	Strengthening
Consult	France	Genoscope	Strengthening
Consult	France	GREGE	Strengthening
Consult	France	OFB	Strengthening
Consult	France	MNH Paris	Strengthening
Consult	France	Museum Citadelle Besancon	Strengthening
Inform	France	GREGE	Strengthening
Inform	France	Genoscope	Strengthening
Inform	France	OFB	Strengthening
Inform	France	LPO	Strengthening
Inform	France	Plan Action National	Strengthening
Inform	France	MNH Paris	Strengthening
Inform	France	ONCFS	Strengthening
Involve	France	LPO	Strengthening
Involve	France	Genoscope	Strengthening
Involve	France	MNH Paris	Strengthening
Involve	France	GREGE	Strengthening
Involve	France	OFB	Strengthening
Involve	France	CIRAD	Strengthening
Collaborate	Germany	Biotech comapnies	Strengthening
Collaborate	Germany	Natural History Museum	Strengthening
Consult	Germany	Sequencing research centers	Strengthening
Inform	Germany	Registered associations: InUrFaCE	Strengthening
Inform	Germany	Podcast: Sendung mit der Maus	Strengthening
Inform	Germany	Schools	Strengthening
Involve	Germany	Zoos and Wildlife research organizations	Strengthening
Involve	Germany	Local authorities	Strengthening
Collaborate	Greece	National Parks	Widening
Consult	Greece	Natural Environment & Climate Change Agency	Widening
Consult	Greece	National Greek Institutes of Environmental studies	Widening
Inform	Greece	Land owners having the species in their territory	Widening
Collaborate	Hungary	National Parks	Widening
Consult	Hungary	Ministry of Environment	Widening
Inform	Hungary	Zoos	Widening
Involve	Hungary	Hungarian Natural History Museum	Widening
Involve	Hungary	MME Birdlife Hungary (Amphibian and Reptile Conservation Group)	Widening
Inform	Ireland	Media	Strengthening
Inform	Ireland	Environmental Protection Agency	Strengthening
Inform	Ireland	Environmental Agency	Strengthening
Inform	Ireland	Ministry of the Environment	Strengthening
Involve	Ireland	Citizen Science Ireland	Strengthening
Involve	Ireland	Irish Wildlife Trust	Strengthening
Involve	Ireland	Teagasc	Strengthening
Involve	Ireland	University of California Santa Cruz	Strengthening
Involve	Ireland	University College Dublin	Strengthening
Collaborate	Italy	Start-up: BMR	Strengthening
Collaborate	Italy	Start-up: AGROLAB	Strengthening
Collaborate	Italy	Start-up: MERIEUX	Strengthening
Consult	Italy	Network Nazionale della Biodiversit√†	Strengthening
Inform	Italy	Professional orders	Strengthening
Inform	Italy	Regional Park where the species is present - Parco Regionale Grigna Settentrionale	Strengthening
Involve	Italy	Environmental protections agencies (ARPA, ISPRA, ICRAM)	Strengthening
Involve	Italy	Citizens	Strengthening
Involve	Italy	Marine protected areas	Strengthening
Involve	Italy	Osservatorio Regionale per la Biodiversit√†	Strengthening
Involve	Italy	Regional Park where the species is present - Parco Orobie Bergamasche	Strengthening
Inform	Luxembourg	FNR	Strengthening
Inform	Luxembourg	Luxembourg Natural History Museum	Strengthening
Consult	Netherland	Breed4Food consortium	Strengthening
Consult	Netherland	CGN (Center Genetic resources)	Strengthening
Inform	Netherland	Natuurmonumenten	Strengthening
Inform	Netherland	Zoogdiervereniging	Strengthening
Inform	Netherland	Staatsbosbeheer	Strengthening
Collaborate	Poland	University of Szczecin	Widening
Collaborate	Poland	Dept. Ecology, Univ. of Warsaw	Widening
Collaborate	Poland	National Nature Parks	Widening
Collaborate	Poland	Polish Mycological Society	Widening
Collaborate	Poland	Copernicus Science Centre	Widening
Consult	Poland	Grzyby.pl	Widening
Inform	Poland	Dept. Ecology, Univ. of Warsaw	Widening
Inform	Poland	National Forests	Widening
Inform	Poland	The General Directorate for Environmental Protection	Widening
Inform	Poland	National Fund for Environmental Protection and Water Management	Widening
Inform	Poland	National Science Centre	Widening
Involve	Poland	Polish Mycological Society	Widening
Involve	Poland	Copernicus Science Centre	Widening
Collaborate	Portugal	BioGenomePT (Genomic Institutions Consortium)	Widening
Collaborate	Portugal	PORBIOTA (Portuguese Biodiversity Data Consortium)	Widening
Collaborate	Portugal	PRISC (Portuguese Natural History Museums Consortium)	Widening
Collaborate	Portugal	Zoo Maia	Widening
Collaborate	Portugal	Zoo Santo Ignacio	Widening
Collaborate	Portugal	Parque Biologico de Gaia	Widening
Collaborate	Portugal	BIODIV students (for training)	Widening
Collaborate	Portugal	FCUP	Widening
Collaborate	Portugal	Lisbon Zoo	Widening
Collaborate	Portugal	Lisbon Ocean√°rio	Widening
Inform	Portugal	ICNF (National Institute of Conservation and Forestry)	Widening
Inform	Portugal	Consumables providers: Alfagenes	Widening
Inform	Portugal	Consumables providers: Deltalab	Widening
Inform	Portugal	Consumables providers: Starlab	Widening
Inform	Portugal	Charcos com vida (NGO)	Widening
Involve	Portugal	FCT (National Foundation for Science and Technology)	Widening
Involve	Portugal	APBE: Associa√ß√£o Portuguesa de Biologia Evolutiva	Widening
Involve	Portugal	Ciencia viva centers	Widening
Involve	Portugal	Azorean Regional Government	Widening
Involve	Portugal	Institute for Nature Conservation	Widening
Involve	Portugal	Environment Agencies - Madeira & Azores	Widening
Collaborate	Romania	Danube Delta‚Äù National Institute for Research and Development	Widening
Involve	Romania	Danube Delta‚Äù National Institute for Research and Development	Widening
Collaborate	Slovenia	University of Ljubljana: cave biology	Widening
Inform	Slovenia	Ministry for science and high education	Widening
Inform	Slovenia	Ministry for environment	Widening
Inform	Slovenia	Ministry of Agriculture	Widening
Inform	Slovenia	Forestry and Food	Widening
Inform	Slovenia	Slovenian research agency	Widening
Inform	Slovenia	Media (TV and radio social media)	Widening
Collaborate	Spain	Tragsatec, Division of Environmental Services	Strengthening
Collaborate	Spain	LCATM (non for profit)	Strengthening
Collaborate	Spain	CNAG	Strengthening
Collaborate	Spain	Next Cloud	Strengthening
Collaborate	Spain	Local ecologists	Strengthening
Collaborate	Spain	Institute of Marine Sciences - CSIC	Strengthening
Collaborate	Spain	SCB	Strengthening
Consult	Spain	CNAG	Strengthening
Consult	Spain	Local orchard owners	Strengthening
Consult	Spain	IRBio-UB	Strengthening
Inform	Spain	SECEM	Strengthening
Inform	Spain	CNAG	Strengthening
Inform	Spain	LifeHub CSIC	Strengthening
Inform	Spain	FGCSIC (private nonprofit)	Strengthening
Inform	Spain	Scientific collection (to receive/ prepare and correctly maintain vouchers and frozen tissues)	Strengthening
Inform	Spain	Regional government responsible for wildlife conservation & permitting	Strengthening
Inform	Spain	Catalan Initiative for the Earth Biogenome	Strengthening
Inform	Spain	Informal mycological groups	Strengthening
Involve	Spain	National parks	Strengthening
Involve	Spain	Nagoya - ABS	Strengthening
Involve	Spain	CNAG	Strengthening
Involve	Spain	Tragsatec, Division of Environmental Services	Strengthening
Involve	Spain	ethical animal experimentation committee	Strengthening
Involve	Spain	Catalan Initiative for the Earth Biogenome	Strengthening
Collaborate	Sweden	Endangered species have a Species Action Plan SPA under the auspices of a SWE EPA run by the nature conservation unit of a local government (L√§nsstyrelse)	Strengthening
Collaborate	Sweden	EPA	Strengthening
Collaborate	Sweden	Clouded apollo Lst Blekinge	Strengthening
Collaborate	Sweden	Green toad Lst Sk√•ne	Strengthening
Collaborate	Sweden	Private environmental research agencie	Strengthening
Collaborate	Sweden	L√§nsstyrelse	Strengthening
Collaborate	Sweden	naturv√•rdsenhet	Strengthening
Collaborate	Switzerland	Info fauna (Swiss Faunistic Database)	Strengthening
Collaborate	Switzerland	Natural history museums (Bern, Basel, Luzern, Neuch√¢tel)	Strengthening
Collaborate	Switzerland	Pro Natura	Strengthening
Collaborate	Switzerland	WWF Schweiz	Strengthening
Collaborate	Switzerland	Swiss Fishing Association, FSV-SVP	Strengthening
Collaborate	Switzerland	Federal Office of the Environment, FOEN	Strengthening
Collaborate	Switzerland	Natural History Museum Bern	Strengthening
Collaborate	Switzerland	Private environmental consultancies: Benthos B√ºro f√ºr Gew√§sser√∂kologie	Strengthening
Collaborate	Switzerland	Private environmental consultancies: AQUABUG sciences naturelles et environnement)	Strengthening
Collaborate	Switzerland	Sequencing center	Strengthening
Collaborate	Switzerland	The Swiss Lepidopterologists Team	Strengthening
Consult	Switzerland	Cantonal autorities	Strengthening
Consult	Switzerland	Federal office of the environment FOEN	Strengthening
Consult	Switzerland	Swiss Academy of Sciences / Biodiversity Forum	Strengthening
Consult	Switzerland	Swiss Federal Institute for Aquatic Science and Technology, Eawag	Strengthening
Consult	Switzerland	EAWAG (as funding institution)	Strengthening
Consult	Switzerland	Subnational/regional (cantonal in CH) environmental agencies for conservation	Strengthening
Consult	Switzerland	AQUARIUS	Strengthening
Consult	Switzerland	Institute of Ecology & Evolution, University of Bern	Strengthening
Consult	Switzerland	Zoo Z√ºrich	Strengthening
Consult	Switzerland	Zoo Basel	Strengthening
Consult	Switzerland	Aquatis Lausanne	Strengthening
Inform	Switzerland	Fisheries Agency Schweizer Fischereiverband	Strengthening
Inform	Switzerland	Nature NGO ProNatura	Strengthening
Inform	Switzerland	Angling society	Strengthening
Inform	Switzerland	Supercomputing centres (e.g. sciCore Basel)	Strengthening
Inform	Switzerland	EAWAG (as funding institution)	Strengthening
Inform	Switzerland	Environmental consultancy agency	Strengthening
Inform	Switzerland	Fish hatcheries	Strengthening
Inform	Switzerland	Cantonal offices of fisheries	Strengthening
Inform	Switzerland	Natural History Museum Bern	Strengthening
Involve	Switzerland	OFEV-BAFU	Strengthening
Involve	Switzerland	OFEV-BAFU	Strengthening
Involve	Switzerland	Energy companies (Environmental Impact Assessments for e.g. new water dams)	Strengthening
Involve	Switzerland	Cantonal autorities	Strengthening
Involve	Switzerland	National Park Parc naturel r√©gional de la Vall√©e du Trient	Strengthening
Involve	Switzerland	Local Entomological societies	Strengthening
Collaborate	UK	Botanical gardens	Strengthening
Collaborate	UK	Vincent Wildlife Trust	Strengthening
Consult	UK	Sanger DTol	Strengthening
Inform	UK	PacBio	Strengthening
Inform	UK	City halls	Strengthening
Inform	UK	Environmental department	Strengthening
Involve	UK	Funding agency: BBSRC	Strengthening
Involve	UK	Bumblebee Conservation Trust	Strengthening
Involve	UK	DEFRA (Deptartment of Environment, Food and Rural Affairs)	Strengthening
Involve	UK	Sanger DTol	Strengthening
Collaborate	Ukraine	Academia - host-microbe interactions: microbiologists	Widening
Collaborate	Ukraine	Academia - host-microbe interactions: plant sciences	Widening
Collaborate	Ukraine	Ecocenter CEZ	Widening
Collaborate	Ukraine	Kyiv University	Widening
Consult	Ukraine	Forest owners	Widening
Consult	Ukraine	Ecocenter CEZ	Widening
Consult	Ukraine	IAEA (Chernobyl)	Widening
Inform	Ukraine	Forest owners	Widening
Inform	Ukraine	Ecocenter CEZ	Widening
Involve	Ukraine	Ecocenter CEZ	Widening
Involve	Ukraine	Kyiv University	Widening
